# Supplementary material for: Screening Spring Wheat Genotypes for TaDreb-B1 and Fehw3 Genes under Severe Drought Stress at the Germination Stage Using KASP Technology
Source: Genes (Basel). 2023 Jan 31;14(2):373. doi: 10.3390/genes14020373 (PMC9957104; doi:10.3390/genes14020373)
Supplement: Supplementary file 1 [file genes-14-00373-s001.zip]

Archive with 3 entries (2 files):
- genes-2119989-supplementary/
- genes-2119989-supplementary/Supplemantaly tables - proof.xlsx
- genes-2119989-supplementary/Supplementaly figures - proof.pptx
