# Supplementary material for: Screening Spring Wheat Genotypes for TaDreb-B1 and Fehw3 Genes under Severe Drought Stress at the Germination Stage Using KASP Technology
Source: Genes (Basel). 2023 Jan 31;14(2):373. doi: 10.3390/genes14020373 (PMC9957104; doi:10.3390/genes14020373)
Supplement: Supplementary file 1 [file genes-14-00373-s001.zip › genes-2119989-supplementary/Supplemantaly tables - proof.xlsx]

## Sheet: Supplementary Table 1
Supplementary Table 1: Detailed information of the 41 highly diverse spring wheat genotypes used in this study, name and country of each genotype.
Name of genotype	Taxon	Country	State	Continent	DTIV	Characterization
Giza-148	Core Collection	Egypt	Egypatian Cutlivars	Africa	5.41	IM
Misr-1	Drought Stress	Egypt	Egypatian Cutlivars	Africa	2.8	T
Sids-12	Drought Stress	Egypt	Egypatian Cutlivars	Africa	3.08	T
Sakha-93	Drought Stress	Egypt	Egypatian Cutlivars	Africa	3.17	T
Gimmeiza-12	Recent Material	Egypt	Egypatian Cutlivars	Africa	3.68	T
Shandweel-1	Drought Stress	Egypt	Egypatian Cutlivars	Africa	2.7	T
Beni Swief-5	Recent Material	Egypt	Egypatian Cutlivars	Africa	3.11	T
Sohag-3	Recent Material	Egypt	Egypatian Cutlivars	Africa	3.53	T
Sids-13	Drought Stress	Egypt	Egypatian Cutlivars	Africa	2.77	T
Citr15314	Triticum aestivum subsp.	Afghanistan	Ghowr	Asia	5.12	IM
PI154279	Triticum aestivum subsp.	Algeria	Alger	Africa	4.89	IM
Flco-l 4408	Triticum aestivum subsp.	Australia	Queensland	Australia	5.41	IM
Bindawarra	Triticum aestivum subsp.	Australia	South Australia	Australia	4.79	IM
Gn-14	Triticum aestivum subsp.	Canada	Manitoba	North America	5.75	S
Lrs-1F193	Triticum aestivum subsp.	Canada	Alberta	North America	5.6	IM
78M-352-001-001	Triticum aestivum subsp.	Canada	Alberta	North America	5.94	S
ELS 6404-63-4	Triticum aestivum subsp.	Ethiopia	Shewa	Africa	4.63	IM
Strain No. 1020/42	Triticum aestivum subsp.	Germany	Lower Saxony	Europe	6.12	S
Mg 27959	Triticum aestivum subsp.	Greece		Europe	4.79	IM
Iwa 8600064	Triticum aestivum subsp.	Iran	Bakhtaran	Asia	5.48	IM
Pirotriks- 28	Triticum aestivum subsp.	Kazakhstan	Aqmola	Asia	5.96	S
Pavlodarskaja I	Triticum aestivum subsp.	Kazakhstan	North Kazakhstan	Asia	6.34	S
Grekum-105	Triticum aestivum subsp.	Kazakhstan	Qostanay	Asia	6.72	S
Equator KTI	Triticum aestivum subsp.	Kenya	Rift Valley	Africa	5.47	IM
Rhodesian Sabanero (PI230202)	Triticum aestivum subsp.	Kenya	Rift Valley	Africa	6.78	S
Kenya Governor	Triticum aestivum subsp.	Kenya	Rift Valley	Africa	6.51	S
PI238391	Triticum aestivum subsp.	Kenya	Rift Valley	Africa	6.75	S
PI525434	Triticum aestivum subsp.	Morocco	Chefchaouene	Africa	3.48	T
PI525318	Triticum aestivum subsp.	Morocco	Errachidia	Africa	6.2	S
PI525221	Triticum aestivum subsp.	Morocco	Tata	Africa	6.84	S
Kule (PI532249)	Triticum aestivum subsp.	Oman		Africa	5.8	S
Musane (PI532264)	Triticum aestivum subsp.	Oman		Africa	6.56	S
Habb	Triticum aestivum subsp.	Saudi Arabia		Asia	6.04	S
Mugami	Triticum aestivum subsp.	Sudan	Khartoum	Africa	6.38	S
Hmira (CItr15434)	Triticum aestivum subsp.	Tunisia	Kebili	Africa	6.22	S
Citr15467	Triticum aestivum subsp.	Tunisia	Kebili	Africa	6.67	S
Little Tich	Triticum aestivum subsp.	United Kingdom	England	Europe	7.03	S
Atson	Triticum aestivum subsp.	United Kingdom	England	Europe	6.51	S
Hutch	Triticum aestivum subsp.	United States	Kansas	North America	3.66	T
II-39-7	Triticum aestivum subsp.	United States	Minnesota	North America	5.79	S
Spinkcota	Triticum aestivum subsp.	United States	South Dakota	North America	4.77	IM
Where DTIV refers to the values of drought tolerance index (DTI) for each genotype at the seedling stage.
T, IM, and S indicate tolerant, intermediate, and susceptible genotypes, respectively.
Characterization was done into three groupes based on values of DTI for Ahmed et al. [21].
The bold fonts indicates that this Citr15314 genotype was a stable performance (High performance) for most of the traits under both concentration of PEG (PEG25%, PEG30%)

## Sheet: Supplementary Table 2
Supplementary Table 2a: Phenotypic scores for each tested genotype in germination traits scored under PEG25%.												Supplementary Table 2b: list of of high and low performances genotypes under PEG25%.
Name of genotypes	GP25%	G%25	NR25%	RL25%	SL25%	SRR25%	FBW25%	DBW25%	WC25%	Performance
Giza-148	68.29	100	2022-04-05	5.88	1.95	0.331633	3.98	0.67	38.51			Name of genotype*	Country	Characteriztion
Sakha-93	38.89	93.33	2.83	2022-03-04	0.27	0.079412	2.48	2022-01-05	57.33	Low		CItr15314	Afghanistan	High perfomance
Misr-1	37.26	86.67	3.33	2022-05-19	0.46	0.088632	2022-02-04	0.78	60.99			Iwa8600064	Iran	High perfomance
Sids-13	49.63	100	2.83	2022-02-12	0.26	0.122642	1.84	0.68	61.98			Sakha-93	Egypt	Low perfomance
Spinkcota	49.57	100	2.83	2.57	0.38	0.14786	1.55	0.57	62.46			Gn-14	Canada	Low perfomance
Mg- 27959	41.35	97.5	2.98	3.88	0.35	0.090206	2.39	0.89	62.61
Musane (PI532264)	43.38	98.33	2022-03-11	1.93	0.45	0.233161	1.78	0.66	62.86			*Selection was done if the the genotype was among the highest or the lowest performance genotypes in at least four traits.
II-39-7	62.75	100	2.42	2.96	0.34	0.114865	1.75	0.64	63.25
Gn-14	51.02	95	2022-01-27	2022-04-14	0.25	0.060386	1.59	0.58	63.47	Low
Sohag-3	36.3	95	2022-03-22	2.53	0.33	0.130435	2022-02-22	0.8	63.56
Sids-12	45.18	100	3	2022-05-18	0.18	0.034749	2022-02-21	0.8	63.76
PI238391	45.65	86.67	2.72	3.72	0.23	0.061828	1.64	0.57	64.64
PI525318	47.64	100	3	2022-05-05	0.37	0.067273	2022-02-19	0.73	66.58
Hutch	43.07	98.33	3	2022-02-07	0.32	0.154589	2022-01-29	0.42	66.93
Beni Swief-5	70.28	100	2022-03-28	2022-07-11	0.31	0.043601	2.69	0.88	67.14
Little Tich	51.17	98.33	4.32	2022-06-06	0.82	0.124242	2022-01-05	0.47	68.4
Grekum- 105	59.45	100	4.67	5.42	0.72	0.132841	2022-02-05	0.64	68.51
Kenya Governor	56.9	100	2022-03-24	7.44	0.43	0.057796	2022-02-02	0.69	68.71
PI525434	48.01	100	2022-03-28	2.78	0.35	0.125899	2.94	0.91	69.02
Atson	49.2	100	2.61	4.31	0.3	0.069606	1.51	0.45	69.35
Rhodesian Sabanero (PI230202)	59.09	100	4.67	2022-07-06	0.55	0.077904	2022-02-02	0.64	69.97
Mugami	77.41	97.5	4.83	4.64	2022-01-09	0.234914	2022-02-11	0.62	70.22
CItr15467	60.86	100	4.39	5.61	0.3	0.053476	1.99	0.58	70.42
Gimmeiza-12	45.3	100	2.94	3.78	0.43	0.113757	2.35	0.69	70.78
Habb	81.17	100	2022-03-05	3.76	2022-01-23	0.327128	2022-02-25	0.64	71.39
Shandweel-1	64.7	100	3	3.48	0.31	0.08908	2.98	0.85	71.48
78M-352-001-001	63.64	100	4.33	4.32	0.95	0.219907	2022-02-08	0.57	72.34
PI525221	71.79	100	3.66	5.91	0.46	0.077834	2022-02-19	0.58	73.31
Pavlodarskaja I	75.5	100	3.33	3.83	0.48	0.125326	2022-01-07	0.45	73.35
Pirotriks-28	61.11	100	2022-04-17	2022-05-02	0.64	0.12749	1.72	0.45	73.73
Lrs-1F193	46.55	95	3	2022-08-17	2022-01-17	0.143207	1.86	0.47	74.38
Flco- 14408	64.29	100	2022-04-23	6.73	0.93	0.138187	2.68	0.67	74.53
ELS 6404-63-4	76.81	100	5.33	4.68	0.58	0.123932	2.79	0.7	74.56
Kule (PI532249)	34.87	97.5	2022-04-08	2022-07-12	0.66	0.092697	2.81	0.65	76.71
Iwa8600064	97.62	100	2022-05-08	7.63	2.82	0.369594	2022-04-14	0.88	78.64	High
Strain No. 1020/42	52.32	97.5	4	4.85	2022-01-09	0.391753	2.64	0.56	78.77
Bindawarra	50	97.5	2022-03-06	5.48	0.59	0.107664	2.64	0.55	78.98
CItr15314	95.45	100	5.33	2022-08-11	2022-02-13	0.262639	3.38	0.63	81.24	High
Hmira (CItr15434)	70.2	100	3.58	7.73	2022-01-09	0.245796	3.34	0.58	82.56
PI154279	54.05	100	5	2022-06-08	2022-01-01	0.166118	2022-04-11	0.69	83.24
Equator KTI	66.02	100	2022-04-08	2022-05-29	2022-01-18	0.223062	2022-04-13	0.66	84.03

## Sheet: Supplementary Table 3
Supplementary Table 3a: Phenotypic scores for each tested genotype in germination traits scored under PEG30%.												Supplementary Table 3b: list of of high and low performances genotypes under PEG30%.
Name of genotype	GP30%	G%30	NR30%	RL30%	SL30%	SRR30%	FBW30%	DBW30%	WC30%	Performance
Sohag-3	19.83	45	1	0.21	0.02	0.095238	0.82	0.55	32.52	Low		Name of genotype*	Country	Characteriztion
Mg 27959	24.73	65	1.67	0.4	0.25	0.625	0.87	0.57	33.64			Citr15314	Afghanistan	High perfomance
Habb	28.23	63.33	1.54	0.72	0.04	0.055556	0.6	0.38	33.74	Low		Iwa 8600064	Iran	High perfomance
II-39-7	30.19	80	2022-01-17	0.27	0.03	0.111111	0.87	0.57	33.75			Gimmeiza-12	Egypt	High perfomance
Spinkcota	30.6	85	2.92	0.42	0.09	0.214286	0.83	0.55	34.42			Grekum- 105	Kazakhstan	High perfomance
Gn- 14	30.56	82.5	1	0.25	0	0	0.78	0.5	35.82	Low		Rhodesian Sabanero (PI230202)	Kenya	High perfomance
LrS-1F193	27.13	78.85	0.9	0.16	0.02	0.125	0.67	0.43	36.07	Low		Sohag-3	Egypt	Low perfomance
Kule (PI532249)	26.27	80	2.55	1.53	0.08	0.052	2022-01-15	0.72	37.01			Habb	Saudi Arabia	Low perfomance
Musane (PI532264)	21.16	46.67	1	0.2	0.01	0.05	0.63	0.39	38.14	Low		GN_14	Canada	Low perfomance
78M-352-001-001	38.78	95	2022-03-08	0.78	0.04	0.051282	2022-01-12	0.69	38.38			LrS-1F193	Canada	Low perfomance
Mugami	32.93	90	2.37	0.7	0.02	0.028571	2022-01-01	0.61	38.8			Musane (PI532264)	Oman	Low perfomance
PI154279	28.79	95	2.52	2022-01-01	0.08	0.079208	1.37	0.82	40			CItr15467	Tunisia	Low perfomance
Pavlodarskaja I	33.55	97.5	2.83	0.83	0.07	0.084337	0.75	0.44	40.97			PI525318	Morocco	Low perfomance
PI525221	30.51	86.67	0.94	0.26	0.11	0.423077	2022-01-18	0.69	41.27
Strain No. 1020/42	32.19	90	2022-03-25	1.57	0.17	0.10828	0.92	0.53	42.69			* Selection was done if the the genotype was among the highest or the lowest performance genotypes in at least four traits.
Little Tich	27.26	75	2022-01-01	0.26	0.09	0.346154	0.89	0.51	42.89
Giza-148	40.74	97.5	2022-02-09	1.52	0.22	0.144737	1.32	0.75	42.92
Kenya Governor	22.62	66.67	1	0.25	0.04	0.16	2022-01-16	0.63	44.53
CItr15467	24.69	58.33	1	0.27	0.01	0.037037	0.94	0.52	44.76	Low
Shandweel-1	28.01	91.67	2022-01-13	0.48	0.19	0.395833	1.73	0.94	45.74
ELS 6404-63-4	35.2	90	3	1.88	0.05	0.026596	2022-01-19	0.63	46.06
Atson	26.66	67.32	2022-03-01	0.31	0.15	0.483871	0.85	0.53	47.08
Flco- 14408	40.06	100	2022-03-08	1.43	0.16	0.111888	1.33	0.7	47.23
PI525318	19.58	50	1	0.21	0.01	0.047619	0.83	0.42	48.55	Low
Pirotriks-28	45.67	92.5	2022-03-08	1.85	0.15	0.081081	0.77	0.39	49.3
Equator KTI	32.45	92.5	2022-03-17	2022-01-12	0.23	0.205357	2022-01-18	0.59	49.45
Hmira (CItr15434)	38.46	100	2.73	2022-02-12	0.13	0.061321	2022-01-14	0.58	49.58
Misr-1	28.28	80	2.72	1.94	0.28	0.15	1.47	0.64	56.3
Hutch	39.63	98.33	2022-01-22	2022-01-11	0.26	0.234234	2022-01-28	0.53	56.52
Beni Swief-5	37.68	93.07	2022-01-01	0.42	0.04	0.095238	1.49	0.6	56.74
PI525434	38.78	98.33	2022-03-17	1.37	0.23	0.167883	2022-02-15	0.91	57.35
Bindawarra	40.62	97.5	3	2022-02-12	0.25	0.117925	2022-01-13	0.47	57.88
Gimmeiza-12	42.28	100	2.89	2022-02-26	0.21	0.09292	1.89	0.78	58.35	High
Sids-12	37.5	100	2.94	2.41	0.19	0.078838	1.86	0.75	58.55
Iwa 8600064	49.39	100	4.92	2.65	0.21	0.079245	1.73	0.72	58.7	High
Sids-13	36.17	96.67	2.89	0.67	0.16	0.238806	1.52	0.62	59.35
Sakha-93	35.39	93.33	2.78	3.62	0.2	0.055249	2022-02-06	0.79	60.01
Rhodesian Sabanero (PI230202)	41.6	100	2022-03-09	2.53	0.29	0.114625	1.89	0.7	62.7	High
Grekum- 105	43.73	98.33	3.44	2.67	0.25	0.093633	1.86	0.69	63.21	High
PI238391	36.38	76.67	2022-03-09	0.69	0.18	0.26087	1.43	0.47	65.41
Citr15314	66.74	100	5.68	3.81	0.41	0.107612	1.55	0.51	67.24	High

## Sheet: Supplementary Table 4 
Supplementary Table 4: Reduction in each germination traits due to servere drought stress (PEG30%).
Taits	Concentration	Mean	Reduction %
Germination percentage (G%)	0.25	98.39	13.3753
	0.3	85.23
Germination pace (GP)	0.25	57.65	41.1448
	0.3	33.93
Number of root (NR)	0.25	3.62	34.2541
	0.3	2.38
Shoot length (SL)	0.25	0.74	81.0811
	0.3	0.14
Root length (RL)	0.25	4.98	75.9036
	0.3	1.2
Shoot/root length ratio (SRR)	0.25	0.15	6.66667
	0.3	0.14
Fresh biomass weight (FBW)	0.25	2.39	48.954
	0.3	1.22
Dry biomass weight (DBW)	0.25	0.71	15.493
	0.3	0.6
Water content (WC)	0.25	69.63	31.5669
	0.3	47.65

## Sheet: Supplementary Table 5
Supplementary Table 5: Phenotypic scores for all genotypes under PEG 25% in the four groups classified based on the presence or absence of the two genes.
Number	Genotype	TaDreb-B1	1-Fehw3	Group	GP25%	G%25	NR%	RL25%	SL25%	SRR25%	FBW25%	DBW25%	WC25%
1	PI154279	T:T	T:T	TaDreb-B1	54.05	100	5	6.08	1.01	0.17	4.11	0.69	83.24
2	Spinkcota	T:T	T:T	TaDreb-B1	49.57	100	2.83	2.57	0.38	0.15	1.55	0.57	62.46
3	PI525434	T:T	T:T	TaDreb-B1	48.01	100	3.28	2.78	0.35	0.12	2.94	0.91	69.02
4	Kenya Governor	T:T	T:T	TaDreb-B1	56.9	100	3.24	7.44	0.43	0.06	2.2	0.69	68.71
5	PI238391	T:T	T:T	TaDreb-B1	45.65	86.67	2.72	3.72	0.23	0.06	1.64	0.57	64.64
				Average	50.836	97.334	3.414	4.518	0.48	0.112	2.488	0.686	69.614
1	Citr15314	G:G	C:C	Fehw3	95.45	100	5.33	8.11	2.13	0.26	3.38	0.63	81.24
2	ELS 6404-63-4	G:G	C:C	Fehw3	76.81	100	5.33	4.68	0.58	0.12	2.79	0.7	74.56
3	Iwa 8600064	G:G	C:C	Fehw3	97.62	100	5.08	7.63	2.82	0.37	4.14	0.88	78.64
4	Sids-12	G:G	C:C	Fehw3	45.18	100	3	5.18	0.18	0.04	2.21	0.8	63.76
5	LrS-1F193	G:G	C:C	Fehw3	46.55	95	3	8.17	1.17	0.14	1.86	0.47	74.38
6	Grekum- 105	G:G	C:C	Fehw3	59.45	100	4.67	5.42	0.72	0.13	2.05	0.64	68.51
7	PI525221	G:G	C:C	Fehw3	71.79	100	3.66	5.91	0.46	0.08	2.19	0.58	73.31
				Average	70.4071	99.2857	4.29571	6.44286	1.15143	0.162857	2.66	0.671429	73.4857
1	Strain No. 1020/42	T:T	C:C	TaDreb-B1&Fehw3	52.32	97.5	4	4.85	1.9	0.39	2.64	0.56	78.77
2	Mg 27959	T:T	C:C	TaDreb-B1&Fehw3	41.35	97.5	2.98	3.88	0.35	0.09	2.39	0.89	62.61
3	Equator KTI	T:T	C:C	TaDreb-B1&Fehw3	66.02	100	4.08	5.29	1.18	0.22	4.13	0.66	84.03
4	Mugami	T:T	C:C	TaDreb-B1&Fehw3	77.41	97.5	4.83	4.64	1.09	0.24	2.11	0.62	70.22
5	Hmira (CItr15434)	T:T	C:C	TaDreb-B1&Fehw3	70.2	100	3.58	7.73	1.9	0.25	3.34	0.58	82.56
6	Bindawarra	T:T	C:C	TaDreb-B1&Fehw3	50	97.5	3.6	5.48	0.59	0.11	2.64	0.55	78.98
7	Pavlodarskaja I	T:T	C:C	TaDreb-B1&Fehw3	75.5	100	3.33	3.83	0.48	0.13	1.7	0.45	73.35
8	Beni Swief-5	T:T	C:C	TaDreb-B1&Fehw3	70.28	100	3.28	7.11	0.31	0.04	2.69	0.88	67.14
9	Sohag-3	T:T	C:C	TaDreb-B1&Fehw3	36.3	95	3.22	2.53	0.33	0.14	2.22	0.8	63.56
10	Hutch	T:T	C:C	TaDreb-B1&Fehw3	43.07	98.33	3	2.07	0.32	0.15	1.29	0.42	66.93
11	Rhodesian Sabanero (PI230202)	T:T	C:C	TaDreb-B1&Fehw3	59.09	100	4.67	7.06	0.55	0.08	2.2	0.64	69.97
12	PI525318	T:T	C:C	TaDreb-B1&Fehw3	47.64	100	3	5.5	0.37	0.07	2.19	0.73	66.58
13	Musane (PI532264)	T:T	C:C	TaDreb-B1&Fehw3	43.38	98.33	3.11	1.93	0.45	0.24	1.78	0.66	62.86
14	CItr15467	T:T	C:C	TaDreb-B1&Fehw3	60.86	100	4.39	5.61	0.3	0.05	1.99	0.58	70.42
				Average	56.6729	98.69	3.64786	4.82214	0.722857	0.157143	2.37929	0.644286	71.2843
1	Kule (PI532249)	G:G	T:T	Non-gene	34.87	97.5	4.08	7.12	0.66	0.09	2.81	0.65	76.71
2	78M-352-001-001	G:G	T:T	Non-gene	63.64	100	4.33	4.32	0.95	0.22	2.08	0.57	72.34
3	Misr-1	G:G	T:T	Non-gene	37.26	86.67	3.33	5.19	0.46	0.09	2.04	0.78	60.99
4	Gimmeiza-12	G:G	T:T	Non-gene	45.3	100	2.94	3.78	0.43	0.11	2.35	0.69	70.78
5	Shandweel-1	G:G	T:T	Non-gene	64.7	100	3	3.48	0.31	0.09	2.98	0.85	71.48
6	Sids-13	G:G	T:T	Non-gene	49.63	100	2.83	2.12	0.26	0.13	1.84	0.68	61.98
7	Atson	G:G	T:T	Non-gene	49.2	100	2.61	4.31	0.3	0.07	1.51	0.45	69.35
				Average	49.2286	97.7386	3.30286	4.33143	0.481429	0.114286	2.23	0.667143	69.09
1	II-39-7	T:G	T:C	Heterozygous	62.75	100	2.42	2.96	0.34	0.12	1.75	0.64	63.25
2	Habb	NA	NA	Missing	81.17	100	3.5	3.76	1.23	0.33	2.25	0.64	71.39
3	Gn-14	NA	NA	Missing	51.02	95	1.27	4.14	0.25	0.06	1.59	0.58	63.47
4	Pirotriks-28	T:G	NA	Heterozygous&Missing	61.11	100	4.17	5.02	0.64	0.14	1.72	0.45	73.73
5	Little Tich	NA	C:C	Missing&Fehw3	51.17	98.33	4.32	6.6	0.82	0.13	1.5	0.47	68.4
6	Flco-14408	T:T	T:C	TaDreb-B1& Heterozygous	64.29	100	4.23	6.73	0.93	0.14	2.68	0.67	74.53
7	Giza-148	G:G	NA	Non-TaDreb-B1&Missing	68.29	100	4.5	5.88	1.95	0.33	3.98	2.67	38.51
8	Sakha-93	NA	T:T	Missing&Non-Fehw3	38.89	93.33	2.83	3.4	0.27	0.08	2.48	1.05	57.33

## Sheet: Supplementary Table 6
Supplementary Table 6: Phenotypic scores for all genotypes under PEG30% in the four groups classified based on the presence or absence of the two genes.
Number	Genotypes	TaDreb-B1	1-Fehw3	Group	GP30%	G%30	NR30%	RL30%	SL30%	SRR30%	FBW30%	DBW30%	WC30%
1	PI154279	T:T	T:T	TaDreb-B1	28.79	95	2.52	1.01	0.08	0.07	1.37	0.82	40
2	Spinkcota	T:T	T:T	TaDreb-B1	30.6	85	2.92	0.42	0.09	0.22	0.83	0.55	34.42
3	PI525434	T:T	T:T	TaDreb-B1	38.78	98.33	3.17	1.37	0.23	0.17	2.15	0.91	57.35
4	Kenya Governor	T:T	T:T	TaDreb-B1	22.62	66.67	1	0.25	0.04	0.13	1.16	0.63	44.53
5	PI238391	T:T	T:T	TaDreb-B1	36.38	76.67	3.09	0.69	0.18	0.27	1.43	0.47	65.41
				Average	31.434	84.334	2.54	0.748	0.124	0.172	1.388	0.676	48.342
1	Citr15314	G:G	C:C	Fehw3	66.74	100	5.68	3.81	0.41	0.11	1.55	0.51	67.24
2	ELS 6404-63-4	G:G	C:C	Fehw3	35.2	90	3	1.88	0.05	0.03	1.19	0.63	46.06
3	Iwa 8600064	G:G	C:C	Fehw3	49.39	100	4.92	2.65	0.21	0.08	1.73	0.72	58.7
4	Sids-12	G:G	C:C	Fehw3	37.5	100	2.94	2.41	0.19	0.08	1.86	0.75	58.55
5	LrS-1F193	G:G	C:C	Fehw3	27.13	78.85	0.9	0.16	0.02	0.19	0.67	0.43	36.07
6	Grekum- 105	G:G	C:C	Fehw3	43.73	98.33	3.44	2.67	0.25	0.09	1.86	0.69	63.21
7	PI525221	G:G	C:C	Fehw3	30.51	86.67	0.94	0.26	0.11	0.64	1.18	0.69	41.27
				Average	41.4571	93.4071	3.11714	1.97714	0.177143	0.174286	1.43429	0.631429	53.0143
1	Strain No. 1020/42	T:T	C:C	TaDreb-B1&Fehw3	32.19	90	3.25	1.57	0.17	0.11	0.92	0.53	42.69
2	Mg 27959	T:T	C:C	TaDreb-B1&Fehw3	24.73	65	1.67	0.4	0.25	0.68	0.87	0.57	33.64
3	Equator KTI	T:T	C:C	TaDreb-B1&Fehw3	32.45	92.5	3.17	1.12	0.23	0.21	1.18	0.59	49.45
4	Mugami	T:T	C:C	TaDreb-B1&Fehw3	32.93	90	2.37	0.7	0.02	0.02	1.01	0.61	38.8
5	Hmira (CItr15434)	T:T	C:C	TaDreb-B1&Fehw3	38.46	100	2.73	2.12	0.13	0.06	1.14	0.58	49.58
6	Bindawarra	T:T	C:C	TaDreb-B1&Fehw3	40.62	97.5	3	2.12	0.25	0.13	1.13	0.47	57.88
7	Pavlodarskaja I	T:T	C:C	TaDreb-B1&Fehw3	33.55	97.5	2.83	0.83	0.07	0.08	0.75	0.44	40.97
8	Beni Swief-5	T:T	C:C	TaDreb-B1&Fehw3	37.68	93.07	1.01	0.42	0.04	0.06	1.49	0.6	56.74
9	Sohag-3	T:T	C:C	TaDreb-B1&Fehw3	19.83	45	1	0.21	0.02	0.1	0.82	0.55	32.52
10	Hutch	T:T	C:C	TaDreb-B1&Fehw3	39.63	98.33	1.22	1.11	0.26	0.23	1.28	0.53	56.52
11	Rhodesian Sabanero (PI230202)	T:T	C:C	TaDreb-B1&Fehw3	41.6	100	3.09	2.53	0.29	0.12	1.89	0.7	62.7
12	PI525318	T:T	C:C	TaDreb-B1&Fehw3	19.58	50	1	0.21	0.01	0.05	0.83	0.42	48.55
13	Musane (PI532264)	T:T	C:C	TaDreb-B1&Fehw3	21.16	46.67	1	0.2	0.01	0.03	0.63	0.39	38.14
14	CItr15467	T:T	C:C	TaDreb-B1&Fehw3	24.69	58.33	1	0.27	0.01	0.02	0.94	0.52	44.76
				Average	31.3643	80.2786	2.02429	0.986429	0.125714	0.135714	1.06286	0.535714	46.6386
		G:G	T:T
1	Kule (PI532249)	G:G	T:T	Non- gene	26.27	80	2.55	1.53	0.08	0.06	1.15	0.72	37.01
2	78M-352-001-001	G:G	T:T	Non- gene	38.78	95	3.08	0.78	0.04	0.05	1.12	0.69	38.38
3	Misr-1	G:G	T:T	Non- gene	28.28	80	2.72	1.94	0.28	0.15	1.47	0.64	56.3
4	Gimmeiza-12	G:G	T:T	Non- gene	42.28	100	2.89	2.26	0.21	0.1	1.89	0.78	58.35
5	Shandweel-1	G:G	T:T	Non- gene	28.01	91.67	1.13	0.48	0.19	0.58	1.73	0.94	45.74
6	Sids-13	G:G	T:T	Non- gene	36.17	96.67	2.89	0.67	0.16	0.25	1.52	0.62	59.35
7	Atson	G:G	T:T	Non- gene	26.66	67.32	3.01	0.31	0.15	0.48	0.85	0.53	47.08
				Average	32.35	87.2371	2.61	1.13857	0.158571	0.238571	1.39	0.702857	48.8871
1	II-39-7	T:G	T:C	Heterozygous	30.19	80	1.17	0.27	0.03	0.09	0.87	0.57	33.75
2	Habb	NA	NA	Missing	28.23	63.33	1.54	0.72	0.04	0.04	0.6	0.38	33.74
3	Gn-14	NA	NA	Missing	30.56	82.5	1	0.25	0	0	0.78	0.5	35.82
4	Pirotriks-28	T:G	NA	Heterozygous&Missing	45.67	92.5	3.08	1.85	0.15	0.08	0.77	0.39	49.3
5	Little Tich	NA	C:C	Missing&Fehw3	27.26	75	1.01	0.26	0.09	0.32	0.89	0.51	42.89
6	Flco-14408	T:T	T:C	TaDreb-B1& Heterozygous	40.06	100	3.08	1.43	0.16	0.11	1.33	0.7	47.23
7	Giza-148	G:G	NA	Non-TaDreb-B1&Missing	40.74	97.5	2.9	1.52	0.22	0.14	1.32	0.75	42.92
8	Sakha-93	NA	T:T	Missing&Non-Fehw3	35.39	93.33	2.78	3.62	0.2	0.06	2.06	0.79	60.01

## Sheet: Supplementary Table7
Supplementary Table 7: Marker-traits association analysis between the two KASP markers (TaDreb-B1 and 1-Fehw3) and germination traits under both concentration of PEG (25%, 30%).
Genes	Trait	Chr	Pos	P-value	Marker_Rsq	Target allele	Allele effect
TaDreb-B1				Concentration 25%
	G%25	1A	1145442	0.86452	0.089521	T	-0.19483
	GP25%	1A	1145442	0.37131	2.429	T	-4.78817
	NR25%	1A	1145442	0.42502	1.939	T	-0.2275
	RL25%	1A	1145442	0.35928	2.552	T	-0.5785
	SL25%	1A	1145442	0.32581	2.927	T	-0.2195
	SRR25%	1A	1145442	0.84178	0.123	T	-0.00633
	FBW25%	1A	1145442	0.63771	0.68	T	-0.12583
	DBW25%	1A	1145442	0.24255	4.114	T	-0.14667
	WC25%	1A	1145442	0.516	1.29	T	-1.9263
TaDreb-B1				Concentration 30%
	G%30	1A	1145442	0.13424	6.667	T	-8.52217
	GP30%	1A	1145442	0.0936	8.285	T	-5.34283
	NR30%	1A	1145442	0.09019	8.453	T	-0.66
	RL30%	1A	1145442	0.05566	10.654	T	-0.60633
	SL30%	1A	1145442	0.20728	4.775	T	-0.04433
	SRR30%	1A	1145442	0.32208	2.971	T	-0.0585
	FBW30%	1A	1145442	0.06455	9.976	T	-0.2485
	DBW30%	1A	1145442	0.03728	12.49	T	-0.09367
	WC30%	1A	1145442	0.33791	2.786	T	-3.32133
1-Fehw3				Concentration 25%
	G%25	1A	1197644	0.12525	6.975	C	1.88375
	GP25%	1A	1197644	0.69502	0.472	C	2.19201
	NR25%	1A	1197644	0.26453	3.757	C	0.37902
	RL25%	1A	1197644	0.09398	8.267	C	1.075
	SL25%	1A	1197644	0.43485	1.859	C	0.17746
	SRR25%	1A	1197644	0.53467	1.179	C	0.01989
	FBW25%	1A	1197644	0.21403	4.639	C	0.33977
	DBW25%	1A	1197644	0.8403	0.125	C	-0.010833
	WC25%	1A	1197644	0.0928	8.324	C	4.26894
1-Fehw3				Concentration 30%
	G%30	1A	1197644	0.3369	2.797	C	-5.8536
	GP30%	1A	1197644	0.17322	5.546	C	-4.7285
	NR30%	1A	1197644	0.04648	11.48	C	-0.81644
	RL30%	1A	1197644	0.23621	4.225	C	-0.4433
	SL30%	1A	1197644	0.04828	11.306	C	-0.072614
	SRR30%	1A	1197644	0.10532	7.752	C	-0.091629
	FBW30%	1A	1197644	0.0508	11.073	C	-0.29481
	DBW30%	1A	1197644	0.244	4.09	C	-0.057955
	WC30%	1A	1197644	0.05051	11.099	C	-7.0767
